# Supplementary material for: No Interactions of Stacked Bt Maize with the Non-target Aphid Rhopalosiphum padi and the Spider Mite Tetranychus urticae
Source: Front Plant Sci. 2018 Feb 2;9:39. doi: 10.3389/fpls.2018.00039 (PMC5801577; doi:10.3389/fpls.2018.00039)
Supplement: DATA SHEET S1 — Raw data used for statistical analyses, tables and figures of this publication. [file Data_Sheet_1.XLSX]

## Sheet: Source
This dataset is connected to the following publication:
Title:	No Interactions of Stacked Bt Maize with the Non-Target Aphid Rhopalosiphum padi and the Spider Mite Tetranychus urticae
Authors:	Yinghua Shu, Jörg Romeis, Michael Meissle
Correspondence:	Michael.meissle@agroscope.admin.ch
Journal:	Frontiers in Plant Science, Section Plant Biotechnology, Research topic "Biosafety of Genetically Modified Organisms 2"

## Sheet: Clip cages Aphids
run	treatment	plant	cage	days to first reproduction	adult logevity (days)	survival event	days to event	total number of recorded offspring	total fecundity	reproductive observation period	daily fecundity	remark
1	nonBt	1	bottom5th	5	6	death	11	30	30	6	5
1	nonBt	1	bottom5th			censored	3					Censored on day 3 and replaced (CK-1-A)
1	nonBt	1	middle6th	9	2	death	11	2	2	2
1	nonBt	1	top7th	5		censored	6	4		1
1	nonBt	2	bottom5th	5	7	death	12	8	8	7	1.14286
1	nonBt	2	middle6th	7		censored	38	71	71	31	2.29032
1	nonBt	2	top7th	7	18	death	25	39	39	18	2.16667
1	nonBt	3	bottom5th	4		censored	37	91	91	33	2.75758
1	nonBt	3	middle6th	7	18	death	25	21	21	18	1.16667
1	nonBt	3	top7th	6	22	death	28	53	53	22	2.40909
1	nonBt	3	top7th			censored	4					Censored on day 4 and replaced (CK-3-C)
1	nonBt	4	bottom5th	5	14	death	19	23	23	14	1.64286
1	nonBt	4	middle6th	9	23	death	32	76	76	23	3.30435
1	nonBt	4	top7th	7	9	death	16	15	15	9	1.66667
1	nonBt	5	bottom5th	6	8	death	14	40	40	8	5
1	nonBt	5	middle6th	7	27	death	34	66	66	27	2.44444
1	nonBt	5	top7th	8	24	death	32	87	87	24	3.625
1	nonBt	6	bottom5th	9	21	death	30	68	68	21	3.2381
1	nonBt	6	middle6th	7	28	death	35	84	84	28	3
1	nonBt	6	top7th	5	20	death	25	43	43	20	2.15
1	nonBt	7	bottom5th	8	4	death	12	31	31	4	7.75
1	nonBt	7	middle6th	8	4	death	12	12	12	4	3
1	nonBt	7	top7th	6	25	death	31	50	50	25	2
1	nonBt	8	bottom5th	7	20	death	27	72	72	20	3.6
1	nonBt	8	middle6th	8		censored	13	28	28	5	5.6
1	nonBt	8	top7th	6		censored	22	64	64	16	4
1	nonBt	9	bottom5th	6	14	death	20	35	35	14	2.5
1	nonBt	9	middle6th	9		censored	23	55		14	3.92857
1	nonBt	9	top7th	6	16	death	22	31	31	16	1.9375
1	nonBt	10	bottom5th	8	12	death	20	4	4	12	0.333333
1	nonBt	10	middle6th	4		censored	23	62		19	3.26316
1	nonBt	10	top7th	7	9	death	16	50	50	9	5.55556
1	nonBt	11	bottom5th	6	9	death	15	19	19	9	2.11111
1	nonBt	11	middle6th	6	11	death	17	44	44	11	4
1	nonBt	11	top7th			death	9		0
1	nonBt	12	bottom5th	7	12	death	19	64	64	12	5.33333
1	nonBt	12	middle6th	7		censored	38	90	90	31	2.90323
1	nonBt	12	top7th	4		censored	36	104	104	32	3.25
1	nonBt	13	bottom5th	7	21	death	28	61	61	21	2.90476
1	nonBt	13	middle6th	8	24	death	32	75	75	24	3.125
1	nonBt	13	top7th	7	12	death	19	10	10	12	0.833333
1	nonBt	14	bottom5th	4	12	death	16	32	32	12	2.66667
1	nonBt	14	middle6th	4	2	death	6	4	4	2
1	nonBt	14	top7th	5	9	death	14	35	35	9	3.88889
1	Bt	15	bottom5th	7	14	death	21	40	40	14	2.85714
1	Bt	15	middle6th			censored	7
1	Bt	15	top7th	9	6	death	15	30	30	6	5
1	Bt	16	bottom5th	7	24	death	31	52	52	24	2.16667
1	Bt	16	middle6th	6	29	death	35	67	67	29	2.31034
1	Bt	16	top7th	8	9	death	17	41	41	9	4.55556
1	Bt	17	bottom5th	10	4	death	14	10	10	4	2.5
1	Bt	17	middle6th	6		censored	8	4		2
1	Bt	17	top7th	6	15	death	21	15	15	15	1
1	Bt	18	bottom5th	5	25	death	30	73	73	25	2.92
1	Bt	18	bottom5th			censored	4					Censored on day 4 and replaced (Bt-4-A)
1	Bt	18	middle6th	8	15	death	23	30	30	15	2
1	Bt	18	top7th	9	9	death	18	42	42	9	4.66667
1	Bt	19	bottom5th	7		censored	21	71		14	5.07143
1	Bt	19	middle6th	4		censored	6	8		2
1	Bt	19	middle6th			censored	3					Censored on day 3 and replaced (Bt-5-B)
1	Bt	19	top7th	6	23	death	29	69	69	23	3
1	Bt	20	bottom5th	6	19	death	25	75	75	19	3.94737
1	Bt	20	middle6th	6	2	death	8	4	4	2
1	Bt	20	top7th	7	26	death	33	117	117	26	4.5
1	Bt	21	bottom5th	8	20	death	28	62	62	20	3.1
1	Bt	21	middle6th	6	21	death	27	45	45	21	2.14286
1	Bt	21	top7th	5	13	death	18	27	27	13	2.07692
1	Bt	22	bottom5th	6	11	death	17	46	46	11	4.18182
1	Bt	22	middle6th	7	26	death	33	55	55	26	2.11538
1	Bt	22	top7th	7		censored	36	58	58	29	2
1	Bt	23	bottom5th	6	20	death	26	44	44	20	2.2
1	Bt	23	middle6th	8		censored	10	7		2
1	Bt	23	top7th	5	13	death	18	57	57	13	4.38462
1	Bt	24	bottom5th	4	11	death	15	11	11	11	1
1	Bt	24	middle6th	7	25	death	32	61	61	25	2.44
1	Bt	24	top7th	11	4	death	15	22	22	4	5.5
1	Bt	25	bottom5th	7	11	death	18	26	26	11	2.36364
1	Bt	25	middle6th	7	7	death	14	45	45	7	6.42857
1	Bt	25	top7th	7		censored	8	1		1
1	Bt	26	bottom5th	6	19	death	25	29	29	19	1.52632
1	Bt	26	middle6th	7	9	death	16	11	11	9	1.22222
1	Bt	26	top7th			censored	9
1	Bt	27	bottom5th	6	20	death	26	38	38	20	1.9
1	Bt	27	middle6th	7	8	death	15	45	45	8	5.625
1	Bt	27	top7th	7	21	death	28	86	86	21	4.09524
2	nonBt	28	bottom5th	5	24	death	29	70	70	24	2.91667
2	nonBt	28	middle6th			death	5		0
2	nonBt	28	top7th	5	21	death	26	78	78	21	3.71429
2	nonBt	29	bottom5th	5		censored	7	11		2
2	nonBt	29	middle6th	5	25	death	30	69	69	25	2.76
2	nonBt	29	top7th	5	18	death	23	53	53	18	2.94444
2	nonBt	30	bottom5th	5	21	death	26	82	82	21	3.90476
2	nonBt	30	middle6th	5	22	death	27	77	77	22	3.5
2	nonBt	30	top7th	6	21	death	27	47	47	21	2.2381
2	nonBt	31	bottom5th	5	25	death	30	68	68	25	2.72
2	nonBt	31	middle6th	5	24	death	29	73	73	24	3.04167
2	nonBt	31	top7th	6	13	death	19	51	51	13	3.92308
2	nonBt	32	bottom5th	5	20	death	25	64	64	20	3.2
2	nonBt	32	middle6th	5	22	death	27	63	63	22	2.86364
2	nonBt	32	top7th	5	22	death	27	71	71	22	3.22727
2	nonBt	33	bottom5th	6	20	death	26	67	67	20	3.35
2	nonBt	33	middle6th	5	14	death	19	70	70	14	5
2	nonBt	33	top7th	5	16	death	21	51	51	16	3.1875
2	nonBt	34	bottom5th	5	22	death	27	66	66	22	3
2	nonBt	34	middle6th	5	12	death	17	9	9	12	0.75
2	nonBt	34	top7th	6	20	death	26	54	54	20	2.7
2	nonBt	35	bottom5th	5	21	death	26	64	64	21	3.04762
2	nonBt	35	middle6th	5	21	death	26	71	71	21	3.38095
2	nonBt	35	top7th	6	19	death	25	50	50	19	2.63158
2	nonBt	36	bottom5th	5	25	death	30	58	58	25	2.32
2	nonBt	36	middle6th	5	27	death	32	70	70	27	2.59259
2	nonBt	36	top7th	5	23	death	28	67	67	23	2.91304
2	nonBt	37	bottom5th	5	24	death	29	69	69	24	2.875
2	nonBt	37	middle6th	6	23	death	29	66	66	23	2.86957
2	nonBt	37	top7th	5	17	death	22	79	79	17	4.64706
2	nonBt	38	bottom5th	5	23	death	28	68	68	23	2.95652
2	nonBt	38	middle6th	6	21	death	27	58	58	21	2.7619
2	nonBt	38	top7th	7	25	death	32	72	72	25	2.88
2	nonBt	39	bottom5th	5	21	death	26	64	64	21	3.04762
2	nonBt	39	middle6th	5	20	death	25	74	74	20	3.7
2	nonBt	39	top7th	5	22	death	27	72	72	22	3.27273
2	nonBt	40	bottom5th			death	4
2	nonBt	40	middle6th	6	10	death	16	61	61	10	6.1
2	nonBt	40	top7th	5	18	death	23	62	62	18	3.44444
2	nonBt	41	bottom5th	5		censored	33	57	57	28	2.03571
2	nonBt	41	middle6th	6	16	death	22	31	31	16	1.9375
2	nonBt	41	top7th	5	11	death	16	59	59	11	5.36364
2	nonBt	42	bottom5th	6	14	death	20	72	72	14	5.14286
2	nonBt	42	middle6th	5	14	death	19	67	67	14	4.78571
2	nonBt	42	top7th			death	4
2	nonBt	43	bottom5th	5	27	death	32	63	63	27	2.33333
2	nonBt	43	middle6th	5	25	death	30	70	70	25	2.8
2	nonBt	43	top7th	5	27	death	32	76	76	27	2.81481
2	Bt	44	bottom5th	5	16	death	21	38	38	16	2.375
2	Bt	44	middle6th	5	21	death	26	46	46	21	2.19048
2	Bt	44	top7th			death	4
2	Bt	45	bottom5th	5	24	death	29	60	60	24	2.5
2	Bt	45	middle6th	5	26	death	31	71	71	26	2.73077
2	Bt	45	top7th	7	23	death	30	56	56	23	2.43478
2	Bt	46	bottom5th	6	25	death	31	61	61	25	2.44
2	Bt	46	middle6th	5	25	death	30	72	72	25	2.88
2	Bt	46	top7th	5	21	death	26	75	75	21	3.57143
2	Bt	47	bottom5th	5	22	death	27	67	67	22	3.04545
2	Bt	47	middle6th	6	12	death	18	52	52	12	4.33333
2	Bt	47	top7th	8	9	death	17	12	12	9	1.33333
2	Bt	48	bottom5th	5	20	death	25	29	29	20	1.45
2	Bt	48	middle6th	5	24	death	29	72	72	24	3
2	Bt	48	top7th	6	21	death	27	68	68	21	3.2381
2	Bt	49	bottom5th	5	26	death	31	68	68	26	2.61538
2	Bt	49	middle6th	5	22	death	27	70	70	22	3.18182
2	Bt	49	top7th	6	17	death	23	38	38	17	2.23529
2	Bt	50	bottom5th	5	24	death	29	64	64	24	2.66667
2	Bt	50	middle6th	6	19	death	25	75	75	19	3.94737
2	Bt	50	top7th	6	21	death	27	59	59	21	2.80952
2	Bt	51	bottom5th	6	17	death	23	64	64	17	3.76471
2	Bt	51	middle6th	6	22	death	28	84	84	22	3.81818
2	Bt	51	top7th	9	9	death	18	26	26	9	2.88889
2	Bt	52	bottom5th	5	27	death	32	77	77	27	2.85185
2	Bt	52	middle6th	5		censored	17	62		12	5.16667
2	Bt	52	top7th	6	16	death	22	68	68	16	4.25
2	Bt	53	bottom5th	5	23	death	28	67	67	23	2.91304
2	Bt	53	middle6th	6	26	death	32	65	65	26	2.5
2	Bt	53	top7th	5	11	death	16	41	41	11	3.72727
2	Bt	54	bottom5th	6	17	death	23	58	58	17	3.41176
2	Bt	54	middle6th	5	17	death	22	60	60	17	3.52941
2	Bt	54	top7th	6	21	death	27	51	51	21	2.42857
2	Bt	55	bottom5th			death	4		0
2	Bt	55	middle6th	5	7	death	12	18	18	7	2.57143
2	Bt	55	top7th	6		censored	33	77	77	27	2.85185
2	Bt	56	bottom5th	5	27	death	32	79	79	27	2.92593
2	Bt	56	middle6th	5	12	death	17	60	60	12	5
2	Bt	56	top7th	5	9	death	14	27	27	9	3
2	Bt	57	bottom5th	5	27	death	32	73	73	27	2.7037
2	Bt	57	middle6th	7	16	death	23	53	53	16	3.3125
2	Bt	57	top7th	7	24	death	31	27	27	24	1.125
2	Bt	58	bottom5th	5	21	death	26	58	58	21	2.7619
2	Bt	58	middle6th	5	24	death	29	118	118	24	4.91667
2	Bt	58	top7th	6	13	death	19	48	48	13	3.69231
2	Bt	59	bottom5th	5		censored	33	74	74	28	2.64286
2	Bt	59	middle6th	5	27	death	32	68	68	27	2.51852
2	Bt	59	top7th	5	12	death	17	51	51	12	4.25

## Sheet: Leaf discs Spider Mites
run	treatment	plant	disc	days to hatching	days larva to adulthood	sex	days adult to first reproduction	days first reproduction to death	observed reproductive period	survival event	days to event	total number of recorded offspring	total fecundity	daily fecundity
1	Bt	1	bottom5th	4	5	f	1		3	censored	13	29		9.66667
1	Bt	1	middle6th	3	6	f	1	5	5	death	15	34	34	6.8
1	Bt	1	top7th	3						death	14
1	Bt	2	bottom5th	4	7	m				censored	11
1	Bt	2	middle6th	4	5	m				censored	9
1	Bt	2	top7th	4	5	m				censored	9
1	Bt	3	bottom5th	4	5	f	1	5	5	death	15	14	14	2.8
1	Bt	3	middle6th	4	6	f	2	6	6	death	18	62	62	10.3333
1	Bt	3	top7th	4	6	m				censored	10
1	Bt	4	bottom5th	4	6	f	0	5	5	death	15	14	14	2.8
1	Bt	4	middle6th	4	5	m				censored	9
1	Bt	4	top7th	4	6	m				censored	10
1	nonBt	16	bottom5th	4	6	f	1	7	7	death	18	74	74	10.5714
1	nonBt	16	middle6th	4	5	f				death	10
1	nonBt	16	top7th	4	5	f	1	8	8	death	18	92	92	11.5
1	nonBt	17	bottom5th	4	6	m				censored	10
1	nonBt	17	middle6th	4	7	f	2	1	1	death	14	3	3	3
1	nonBt	17	top7th	4	6	m				censored	10
1	nonBt	18	bottom5th	4	5	m				censored	9
1	nonBt	18	middle6th	4	7	m				censored	11
1	nonBt	18	top7th
1	nonBt	19	bottom5th	4	7	f	0	4	4	death	15	26	26	6.5
1	nonBt	19	middle6th	4	6	f	1	9	9	death	20	44	44	4.88889
1	nonBt	19	top7th	4						censored	6
1	Bt	5	bottom5th	5	7	f	0	7	7	death	19	71	71	10.1429
1	Bt	5	middle6th	4	6	f	1	8	8	death	19	89	89	11.125
1	Bt	5	top7th	4	5	m				censored	9
1	Bt	6	bottom5th	4	6	f	1	7	7	death	18	78	78	11.1429
1	Bt	6	middle6th	4	8	f				censored	12
1	Bt	6	top7th	4	6	f	0	5	5	death	15	66	66	13.2
1	Bt	7	bottom5th	4	6	f	1	3	3	death	14	35	35	11.6667
1	Bt	7	middle6th	4						death	13
1	Bt	7	top7th	4	6	f	0	5	5	death	15	57	57	11.4
1	Bt	8	bottom5th	4	8	f	1	2	2	death	15	2	2	1
1	Bt	8	middle6th	4	6	f	1	8	8	death	19	45	45	5.625
1	Bt	8	top7th	4	6	f	1	4	4	death	15	44	44	11
1	nonBt	20	bottom5th	4	5	f	1	8	8	death	18	92	92	11.5
1	nonBt	20	middle6th	4	4	m				censored	8
1	nonBt	20	top7th	4	6	f	0		5	censored	14	42		8.4
1	nonBt	21	bottom5th	4	5	f	1	8	8	death	18	90	90	11.25
1	nonBt	21	middle6th	4	6	f	0	6	6	death	16	67	67	11.1667
1	nonBt	21	top7th	4	5	m				censored	9
1	nonBt	22	bottom5th	4	6	f	1	6	6	death	17	65	65	10.8333
1	nonBt	22	middle6th	4	6	f	1	8	8	death	19	48	48	6
1	nonBt	22	top7th	4	5	m				censored	9
1	nonBt	23	bottom5th	4	5	m				censored	9
1	nonBt	23	middle6th	4	5	m				censored	9
1	nonBt	23	top7th	4	5	m				censored	9
1	Bt	9	bottom5th	4	6	f	0		3	censored	13	25		8.33333
1	Bt	9	middle6th	4	5	m				censored	9
1	Bt	9	top7th	4						death	7
1	Bt	10	bottom5th	4	5	f	1	8	8	death	18	95	95	11.875
1	Bt	10	middle6th	4	5	m				censored	9
1	Bt	10	top7th	4	5	m				censored	9
1	Bt	11	bottom5th	4	6	f	1	4	4	death	15	34	34	8.5
1	Bt	11	middle6th	4	5	m				censored	9
1	Bt	11	top7th	4	5	m				censored	9
1	Bt	12	bottom5th	4	6	f	0	1	1	death	11	1	1	1
1	Bt	12	middle6th	4	5	m				censored	9
1	Bt	12	top7th	4	6	f	1	7	7	death	18	59	59	8.42857
1	nonBt	24	bottom5th	4	6	f	1	12	12	death	23	122	122	10.1667
1	nonBt	24	middle6th	4						death	8
1	nonBt	24	top7th	4	5	m				censored	9
1	nonBt	25	bottom5th	4	5	m				censored	9
1	nonBt	25	middle6th	5	6	f	1	3	3	death	15	30	30	10
1	nonBt	25	top7th	4	6	m				censored	10
1	nonBt	26	bottom5th	4						censored	5
1	nonBt	26	middle6th	4	6	f	1	3	3	death	14	8	8	2.66667
1	nonBt	26	top7th	4	7	f	1	6	6	death	18	8	8	1.33333
1	nonBt	27	bottom5th	4	5	m				censored	9
1	nonBt	27	middle6th	4	5	m				censored	9
1	nonBt	27	top7th	3	6	f	1	5	5	death	15	20	20	4
1	Bt	13	bottom5th	4	6	f	1	4	4	death	15	52	52	13
1	Bt	13	middle6th	4	6	f	1	7	7	death	18	56	56	8
1	Bt	13	top7th	4						death	6
1	Bt	14	bottom5th	4	6	f	1	7	7	death	18	50	50	7.14286
1	Bt	14	middle6th	4	7	m				censored	11
1	Bt	14	top7th	4	5	m				censored	9
1	Bt	15	bottom5th	3	6	f	1	8	8	death	18	69	69	8.625
1	Bt	15	middle6th	4	5	m				censored	9
1	Bt	15	top7th	4	5	m				censored	9
1	nonBt	28	bottom5th	4	6	f	1	9	9	death	20	109	109	12.1111
1	nonBt	28	middle6th	4	6	f	1	4	4	death	15	35	35	8.75
1	nonBt	28	top7th	4	6	m				censored	10
1	nonBt	29	bottom5th	4	5	m				censored	9
1	nonBt	29	middle6th	4	5	f	1	7	7	death	17	93	93	13.2857
1	nonBt	29	top7th	3	7	f	1	1	1	death	12	5	5	5
1	nonBt	30	bottom5th	4	5	m				censored	9
1	nonBt	30	middle6th	4	7	f	1	12	12	death	24	62	62	5.16667
1	nonBt	30	top7th	3	6	f	1	8	8	death	18	66	66	8.25
2	nonBt	101	bottom5th	4	6	f	0	6	6	death	16	53	53	8.83333
2	nonBt	101	middle6th	4	6	f	0	11	11	death	21	150	150	13.6364
2	nonBt	101	top7th	4						death	10
2	nonBt	103	bottom5th	4	6	m				censored	10
2	nonBt	103	middle6th	4	6	f	0	19	19	death	29	110	110	5.78947
2	nonBt	103	top7th	4	6	f	1	9	9	death	20	117	117	13
2	nonBt	105	bottom5th	4	6	f	1	14	14	death	25	101	101	7.21429
2	nonBt	105	middle6th	4	6	f	1	9	9	death	20	118	118	13.1111
2	nonBt	105	top7th	3	7	f	1	15	15	death	26	208	208	13.8667
2	nonBt	107	bottom5th	4	6	f	1	8	8	death	19	92	92	11.5
2	nonBt	107	middle6th	4	7	f	1	14	14	death	26	111	111	7.92857
2	nonBt	107	top7th	4	6	f	1	18	18	death	29	200	200	11.1111
2	Bt	102	bottom5th	5	5	m				censored	10
2	Bt	102	middle6th	4	5	m				censored	9
2	Bt	102	top7th	4	5	f	1	13	13	death	23	114	114	8.76923
2	Bt	104	bottom5th	4	6	f	1	21	21	death	32	178	178	8.47619
2	Bt	104	middle6th	4	5	m				censored	9
2	Bt	104	top7th	4	5	f	1	17	17	death	27	152	152	8.94118
2	Bt	106	bottom5th	5	5	f	1	14	14	death	25	82	82	5.85714
2	Bt	106	middle6th	4	7	f	1	13	13	death	25	97	97	7.46154
2	Bt	106	top7th	4	6	f	1	4	4	death	15	31	31	7.75
2	Bt	108	bottom5th	4	5	f	1	11	11	death	21	128	128	11.6364
2	Bt	108	middle6th	4	6	f	1	10	10	death	21	72	72	7.2
2	Bt	108	top7th	4	5	m				censored	9
2	nonBt	109	bottom5th	4	6	f	1	5	5	death	16	57	57	11.4
2	nonBt	109	middle6th	4	6	f	1	13	13	death	24	164	164	12.6154
2	nonBt	109	top7th	4	6	f	1	13	13	death	24	91	91	7
2	nonBt	111	bottom5th
2	nonBt	111	middle6th	4	5	m				censored	9
2	nonBt	111	top7th	4	6	f	1	22	22	death	33	174	174	7.90909
2	nonBt	113	bottom5th	4	6	f	1	9	9	death	20	99	99	11
2	nonBt	113	middle6th	4	6	f	1	13	13	death	24	60	60	4.61538
2	nonBt	113	top7th	3		m				death	10
2	nonBt	115	bottom5th	4	6	f	1	3	3	death	14	26	26	8.66667
2	nonBt	115	middle6th	3	7	f	1	10	10	death	21	109	109	10.9
2	nonBt	115	top7th	5	4	m				censored	9
2	Bt	110	bottom5th	4	5	m				censored	9
2	Bt	110	middle6th	4	6	f	1	15	15	death	26	161	161	10.7333
2	Bt	110	top7th	4	6	f	1	8	8	death	19	32	32	4
2	Bt	112	bottom5th
2	Bt	112	middle6th	4	6	f	1	10	10	death	21	44	44	4.4
2	Bt	112	top7th	4						censored	7
2	Bt	114	bottom5th	4	7	f	1	13	13	death	25	151	151	11.6154
2	Bt	114	middle6th	4	7	m				censored	11
2	Bt	114	top7th	4	5	f	1	3	3	death	13	20	20	6.66667
2	Bt	116	bottom5th	4	6	f	1	13	13	death	24	109	109	8.38462
2	Bt	116	middle6th	4	6	f	1	3	3	death	14	24	24	8
2	Bt	116	top7th	4	6	f	1	25	25	death	36	208	208	8.32
2	nonBt	117	bottom5th	4	6	f	1	14	14	death	25	147	147	10.5
2	nonBt	117	middle6th	3	6	f	1	12	12	death	22	143	143	11.9167
2	nonBt	117	top7th	4	5	m				censored	9
2	nonBt	119	bottom5th
2	nonBt	119	middle6th	4						death	6
2	nonBt	119	top7th	4	4	m				censored	8
2	nonBt	121	bottom5th	4	5	m				censored	9
2	nonBt	121	middle6th	4	5	m				censored	9
2	nonBt	121	top7th	4	7	f	1	9	9	death	21	44	44	4.88889
2	nonBt	123	bottom5th	4	7	f	1	16	16	death	28	149	149	9.3125
2	nonBt	123	middle6th	4	7	f	0	7	7	death	18	75	75	10.7143
2	nonBt	123	top7th	4	5	f				censored	9
2	Bt	118	bottom5th	4	5	m				censored	9
2	Bt	118	middle6th	4	5	m				censored	9
2	Bt	118	top7th	4	6	f	1	14	14	death	25	155	155	11.0714
2	Bt	120	bottom5th	4	7	f	1	10	10	death	22	67	67	6.7
2	Bt	120	middle6th	4	6	f	1	13	13	death	24	100	100	7.69231
2	Bt	120	top7th	4	7	f	1	13	13	death	25	115	115	8.84615
2	Bt	122	bottom5th	4	5	m				censored	9
2	Bt	122	middle6th	4	6	f	1	2	2	death	13	21	21	10.5
2	Bt	122	top7th	4	6	f	1	16	16	death	27	109	109	6.8125
2	Bt	124	bottom5th	4	7	f	1	16	16	death	28	127	127	7.9375
2	Bt	124	middle6th	4	6	m				censored	10
2	Bt	124	top7th	4	5	m				censored	9
2	nonBt	125	bottom5th	4						censored	7
2	nonBt	125	middle6th	4	6	m				censored	10
2	nonBt	125	top7th	4	6	f	0	14	14	death	24	130	130	9.28571
2	nonBt	127	bottom5th	4	6	f	1	1	1	death	12	2	2	2
2	nonBt	127	middle6th	4	6	f	1	5	5	death	16	52	52	10.4
2	nonBt	127	top7th	3	7	f	1	9	9	death	20	48	48	5.33333
2	nonBt	129	bottom5th	4	6	f	1	15	15	death	26	148	148	9.86667
2	nonBt	129	middle6th	4	6	f	1	13	13	death	24	156	156	12
2	nonBt	129	top7th	4	6	f	0	10	10	death	20	104	104	10.4
2	Bt	126	bottom5th	4	5	f	1	17	17	death	27	128	128	7.52941
2	Bt	126	middle6th	4	6	f	0	10	10	death	20	109	109	10.9
2	Bt	126	top7th	4	7	f	2	17	17	death	30	168	168	9.88235
2	Bt	128	bottom5th	4	5	m				censored	9
2	Bt	128	middle6th	4	5	m				censored	9
2	Bt	128	top7th	4	5	f	1	16	16	death	26	175	175	10.9375
2	Bt	130	bottom5th	4	5	m				censored	9
2	Bt	130	middle6th	4	4	m				censored	8
2	Bt	130	top7th	4	4	m				censored	8

## Sheet: Egg fertility spider mites
treatment	number of eggs	number of unhatched eggs	Percent not hatching
nonBt	15	0
nonBt	15	1
nonBt	13	0
nonBt	12	1
nonBt	11	0
nonBt	13	0
nonBt	16	0
nonBt	14	0
nonBt	12	0
nonBt	15	0
nonBt	12	0
nonBt	12	0
nonBt	9	2
nonBt	12	1
nonBt	13	0
nonBt	13	2
nonBt	11	1
nonBt	14	0
nonBt	15	0
nonBt	18	0
nonBt	11	0
nonBt	11	0
nonBt	11	2
nonBt	17	0
nonBt	15	0
nonBt	7	0
nonBt	14	1
nonBt	12	0
nonBt	14	0
nonBt	3	0
nonBt	17	0
nonBt	12	0
nonBt	21	0
nonBt	10	0
nonBt	12	0
nonBt	17	1
nonBt	14	1
nonBt	6	0
nonBt	16	0
nonBt	5	0
nonBt	13	0
nonBt	10	0
nonBt	14	0
nonBt	14	0
nonBt	4	2
nonBt	11	0
nonBt	14	0
nonBt	16	0
nonBt	6	0
nonBt	13	0
nonBt	13	0
nonBt	15	0
nonBt	4	0
nonBt	14	0
nonBt	13	0
nonBt	14	0
nonBt	14	0
nonBt	14	1
nonBt	7	0
nonBt	7	1
nonBt	8	0
nonBt	6	0
nonBt	20	0
nonBt	10	0
nonBt	14	0
nonBt	17	0
nonBt	8	0
nonBt	10	0
nonBt	2	0
nonBt	11	0
nonBt	11	0
nonBt	10	1
nonBt	5	0
nonBt	14	3
nonBt	14	0
SUM non-Bt	900	21	2.33333
Bt	14	0
Bt	16	0
Bt	16	0
Bt	11	0
Bt	9	0
Bt	13	0
Bt	15	0
Bt	10	0
Bt	14	0
Bt	10	0
Bt	11	1
Bt	11	2
Bt	1	0
Bt	18	1
Bt	11	0
Bt	11	0
Bt	15	0
Bt	10	0
Bt	12	0
Bt	14	1
Bt	6	0
Bt	15	9
Bt	10	0
Bt	18	0
Bt	14	0
Bt	8	0
Bt	13	0
Bt	14	0
Bt	13	0
Bt	12	0
Bt	11	0
Bt	14	1
Bt	12	0
Bt	12	0
Bt	15	0
Bt	1	0
Bt	5	0
Bt	13	1
Bt	15	1
Bt	15	0
Bt	15	2
Bt	11	0
Bt	14	0
Bt	15	0
Bt	10	5
Bt	12	0
Bt	8	0
Bt	14	0
Bt	12	0
Bt	13	0
Bt	4	0
Bt	16	0
Bt	14	0
Bt	1	0
Bt	4	0
Bt	11	0
Bt	14	0
Bt	10	0
Bt	16	1
Bt	1	0
Bt	8	0
Bt	6	2
Bt	12	0
Bt	2	0
Bt	3	0
Bt	14	0
Bt	10	0
SUM Bt	748	27	3.60963

## Sheet: ELISA Aphids
run	aphid treatment	before/after infestation	plant nr.	sampled leaf	Cry1A.105 [mg/gDW]	Cry1F [mg/gDW]	Cry2Ab2 [mg/gDW]	Cry3Bb1 [mg/gDW]	Cry34Ab1 [mg/gDW]
1	noaphids	before	1	9thbottom	43.5375	27.136	125.252	36.4207	37.463
1	noaphids	before	2	9thbottom	46.2357	25.9667	123.494	45.0965	51.8238
1	noaphids	before	3	9thbottom	36.9196	28.0133	115.822	38.5458	30.6559
1	noaphids	before	4	9thbottom	38.919	31.3835	110.3	31.3845	41.7603
1	noaphids	before	5	9thbottom	39.262	31.9301	111.629	32.0007	34.1327
1	noaphids	before	6	9thbottom	44.5466	31.1324	123.819	42.9539	30.8088
1	noaphids	before	7	9thbottom	39.9227	35.6619	116.533	39.5768	39.3933
1	noaphids	before	8	9thbottom	51.9277	34.2953	170.262	45.6676	43.3427
1	noaphids	before	9	9thbottom	41.9616	31.5131	154.484	29.7085	41.0682
1	noaphids	before	10	9thbottom	40.0865	30.8787	122.791	40.4898	29.3775
1	aphids	before	1	9thbottom	63.6483	39.2893	129.977	55.0312	51.1208
1	aphids	before	2	9thbottom	41.6384	31.8988	137.314	42.354	43.0153
1	aphids	before	3	9thbottom	61.0515	40.2771	152.687	61.7086	52.7241
1	aphids	before	4	9thbottom	52.85	40.5438	118.335	35.7436	50.4752
1	aphids	before	5	9thbottom	31.5774	27.2252	83.1242	14.6728	28.7089
1	aphids	before	6	9thbottom	29.0355	22.5356	116.411	28.4701	36.1212
1	aphids	before	7	9thbottom	42.5494	39.8242	150.41	41.026	47.6763
1	aphids	before	8	9thbottom	39.3487	34.2964	127.501	38.3607	32.0775
1	aphids	before	9	9thbottom	43.7728	36.3948	155.074	49.4932	40.1547
1	aphids	before	10	9thbottom	40.506	33.4307	145.647	40.1679	33.1733
1	noaphids	after	1	9thbottom	20.5251	25.395	229.112	18.8779	120.428
1	noaphids	after	2	9thbottom	20.6808	24.5253	236.671	21.9303	97.8076
1	noaphids	after	3	9thbottom	21.6185	23.0392	211.802	22.5461	89.6467
1	noaphids	after	4	9thbottom	23.3566	33.3286	187.696	19.9529	136.207
1	noaphids	after	5	9thbottom	15.1939	22.9784	183.684	14.5059	107.048
1	noaphids	after	6	9thbottom	20.8487	26.4983	166.755	17.869	113.269
1	noaphids	after	7	9thbottom	23.0211	21.6994	147.555	18.9186	105.828
1	noaphids	after	8	9thbottom	24.8165	26.9674	176.639	26.6266	124.827
1	noaphids	after	9	9thbottom	19.6335	23.2218	179.929	23.8227	86.5222
1	noaphids	after	10	9thbottom	20.8246	25.7449	160.1	22.5962	92.9467
1	noaphids	after	1	top	15.443	12.1642	111.977	18.6685	44.3225
1	noaphids	after	2	top	18.7104	16.7128	129.33	23.7709	46.8346
1	noaphids	after	3	top	11.2623	11.5307	73.0664	16.7408	41.199
1	noaphids	after	4	top	13.3804	13.9473	99.5788	18.732	37.0411
1	noaphids	after	5	top	12.5087	13.1279	90.5917	17.2221	43.8801
1	noaphids	after	6	top	14.1995	13.7123	69.9146	17.8866	48.4097
1	noaphids	after	7	top	16.7664	18.7639	108.188	19.336	53.9071
1	noaphids	after	8	top	16.442	18.2253	124.391	22.6686	47.0849
1	noaphids	after	9	top	15.2544	14.6411	108.004	20.6973	46.6538
1	noaphids	after	10	top	17.3079	7.1251	83.127	22.8297	44.8349
1	aphids	after	1	9thbottom	45.863	42.9282	210.566	66.4795	150.156
1	aphids	after	2	9thbottom	24.2056	23.6911	105.826	41.0278	76.068
1	aphids	after	3	9thbottom	23.1942	16.7342	62.0925	38.3854	102.133
1	aphids	after	4	9thbottom	25.4528	29.2045	111.604	31.3741	142.07
1	aphids	after	5	9thbottom	24.143	26.5315	76.3281	36.8889	108.089
1	aphids	after	6	9thbottom	25.2936	35.2623	105.632	35.4945	99.9547
1	aphids	after	7	9thbottom	2.73395	3.8304	5.1748	3.94563	27.7602
1	aphids	after	8	9thbottom	20.0343	18.5127	99.1629	13.9527	66.2653
1	aphids	after	9	9thbottom	14.0253	20.8949	99.2287	6.88757	84.3668
1	aphids	after	10	9thbottom	19.0798	22.2125	72.7131	25.8753	79.5432
1	aphids	after	1	top	30.2543	24.5687	148.158	41.0885	86.1072
1	aphids	after	2	top	23.6329	21.5417	126.147	24.9484	72.2025
1	aphids	after	3	top	27.4404	23.4984	117.177	53.9587	80.6541
1	aphids	after	4	top	14.8152	14.3284	82.2324	35.5356	69.4472
1	aphids	after	5	top	14.0744	11.8609	50.1414	13.2358	55.1192
1	aphids	after	6	top	17.4657	13.7479	56.2023	27.6152	55.1293
1	aphids	after	7	top	18.1576	17.604	133.402	14.9294	52.1868
1	aphids	after	8	top	14.9822	14.4554	92.1584	19.5546	46.3531
1	aphids	after	9	top	18.8042	20.8626	107.136	23.2259	55.695
1	aphids	after	10	top	12.673	11.2014	73.728	27.7946	46.4063
2	noaphids	before	1	9thbottom	26.9658	15.1263	130.155	121.433	28.0648
2	noaphids	before	2	9thbottom	25.83	12.9662	114	129.947	31.7131
2	noaphids	before	3	9thbottom	27.1054	14.6226	116.485	96.668	31.8688
2	noaphids	before	4	9thbottom	27.0428	13.1104	123.609	110.34	32.8069
2	noaphids	before	5	9thbottom	31.3174	15.7192	137.5	65.1875	29.0506
2	noaphids	before	6	9thbottom	18.967	13.4507	119.392	167.829	31.1475
2	noaphids	before	7	9thbottom	26.3808	13.1021	105.003	114.068	31.7337
2	noaphids	before	8	9thbottom	23.2762	12.1956	121.888	57.9352	22.6624
2	noaphids	before	9	9thbottom	31.6383	8.64544	156.904	71.6101	37.7407
2	noaphids	before	10	9thbottom	31.1531	11.9028	171.519	39.4314	32.8245
2	noaphids	before	11	9thbottom	35.3748	14.3226	183.303	58.1242	35.6879
2	noaphids	before	12	9thbottom	25.6182	12.6661	115.76	78.3734	30.1922
2	aphids	before	1	9thbottom	32.0567	17.0799	153.178	47.2259	33.8783
2	aphids	before	2	9thbottom	26.9071	14.9176	168.486	29.1704	37.1906
2	aphids	before	3	9thbottom	38.7323	19.6196	166.513	85.1234	37.5959
2	aphids	before	4	9thbottom	23.2466	11.7518	121.825	80.6545	27.2925
2	aphids	before	5	9thbottom	28.1698	13.2511	180.19	70.5718	40.6755
2	aphids	before	6	9thbottom	40.4719	12.3957	204.417	53.992	46.3745
2	aphids	before	7	9thbottom	23.2363	7.51972	78.9745	31.4894	24.4318
2	aphids	before	8	9thbottom	26.2705	10.0846	133.091	28.2272	29.7727
2	aphids	before	9	9thbottom	39.0275	14.6318	174.174	47.0793	44.6543
2	aphids	before	10	9thbottom	22.1736	11.528	128.992	44.972	26.9942
2	aphids	before	11	9thbottom	23.407	13.0362	140.292	66.7937	26.9544
2	aphids	before	12	9thbottom	19.8123	9.14655	107.548	36.3522	23.0763
2	noaphids	after	1	9thbottom	24.4462	11.9589	85.3528	51.6187	89.4419
2	noaphids	after	2	9thbottom	29.7376	12.7487	92.756	68.0045	83.6941
2	noaphids	after	3	9thbottom	22.9321	7.15222	123.687	31.1354	67.9476
2	noaphids	after	4	9thbottom	31.5976	14.4107	135.049	69.6696	102.581
2	noaphids	after	5	9thbottom	23.4141	10.7111	180.287	35.9792	63.8898
2	noaphids	after	6	9thbottom	18.8753	11.6071	142.129	24.2295	49.2365
2	noaphids	after	7	9thbottom	20.8611	11.2898	156.046	55.6238	68.2685
2	noaphids	after	8	9thbottom	16.4694	9.06775	109.533	38.6253	55.3505
2	noaphids	after	9	9thbottom	25.0558	13.5163	215.799	33.2026	82.4663
2	noaphids	after	10	9thbottom	43.3582	19.7783	225.762	32.7135	132.185
2	noaphids	after	11	9thbottom	36.2972	15.2658	227.039	44.1564	116.815
2	noaphids	after	12	9thbottom	19.0991	11.2303	153.858	24.0769	66.5099
2	noaphids	after	1	top	15.5822	6.87531	100.667	20.6999	40.76
2	noaphids	after	2	top	16.7166	7.7808	76.0043	70.9947	40.8679
2	noaphids	after	3	top	11.9994	6.47727	70.3214	57.5351	42.7058
2	noaphids	after	4	top	8.14762	5.27075	59.0863	23.3389	36.2482
2	noaphids	after	5	top	11.4348	4.88993	85.5794	39.8614	38.8775
2	noaphids	after	6	top	11.972	4.94068	62.4902	59.7796	35.5259
2	noaphids	after	7	top	12.3728	4.53026	62.291	18.632	38.6725
2	noaphids	after	8	top	18.6005	6.52988	84.5077	38.9763	53.7457
2	noaphids	after	9	top	15.4069	5.94381	79.2839	25.0193	31.1735
2	noaphids	after	10	top	12.3383	6.31891	77.8371	25.5013	41.9418
2	noaphids	after	11	top	14.3068	7.14947	58.3686	97.4071	42.2732
2	noaphids	after	12	top	15.173	7.72857	96.8956	31.484	36.119
2	aphids	after	1	9thbottom	29.8195	17.8178	152.821	23.0959	104.24
2	aphids	after	2	9thbottom	10.2411	9.70006	76.7976	29.0229	63.826
2	aphids	after	3	9thbottom	40.0803	23.0361	184.696	97.8079	154.981
2	aphids	after	4	9thbottom	31.3298	23.3985	100.551	132.107	141.228
2	aphids	after	5	9thbottom	61.9879	32.6566	179.328	2.09527	158.43
2	aphids	after	6	9thbottom	27.455	19.2927	100.524	68.3174	97.0914
2	aphids	after	7	9thbottom	45.1553	26.0891	116.051	88.3565	123.204
2	aphids	after	8	9thbottom	26.6806	23.2114	113.311	32.6841	96.0735
2	aphids	after	9	9thbottom	17.583	17.3752	90.8332	22.7283	77.4481
2	aphids	after	10	9thbottom	43.3685	22.824	182.442	97.4286	141.981
2	aphids	after	11	9thbottom	24.3654	15.2478	101.357	20.9919	87.0006
2	aphids	after	12	9thbottom	38.3693	17.7136	107.747	43.9986	99.1385
2	aphids	after	1	top	12.4715	6.27502	43.5738	18.4321	45.9852
2	aphids	after	2	top	14.5704	7.20965	51.2695	30.9984	53.1643
2	aphids	after	3	top	7.45197	5.79129	32.8697	45.7074	21.3483
2	aphids	after	4	top	12.7162	4.81255	45.4922	38.4871	47.8045
2	aphids	after	5	top	21.3215	7.30631	39.4498	40.4787	82.1215
2	aphids	after	6	top	20.8884	6.082	54.1592	52.6318	52.7485
2	aphids	after	7	top	23.3409	8.68747	68.7083	121.858	63.0994
2	aphids	after	8	top	27.3994	11.2773	70.7496	70.0252	78.1847
2	aphids	after	9	top	7.04762	5.60064	31.7397	24.8171	25.7234
2	aphids	after	10	top	68.8847	21.9501	173.626	208.242	143.989
2	aphids	after	11	top	27.8957	12.5809	80.3259	219.651	71.411
2	aphids	after	12	top	19.5694	8.13659	52.9596	297.334	62.0528

## Sheet: ELISA spider mites
run	spider mite treatment	before/after infestation	plant nr.	sampled leaf	Cry1A.105 [mg/gDW]	Cry1F [mg/gDW]	Cry2Ab2 [mg/gDW]	Cry3Bb1 [mg/gDW]	Cry34Ab1 [mg/gDW]
1	spidermites	before	1	9thbottom	41.7758	7.70239	174.202	99.9384	37.1549
1	spidermites	before	2	9thbottom	33.167	6.85781	75.5904	90.8235	40.6605
1	spidermites	before	3	9thbottom	56.1135	7.23921	86.9481	108.891	40.6747
1	spidermites	before	4	9thbottom	65.1868	10.4743	204.62	151.462	42.8975
1	spidermites	before	5	9thbottom	70.1169	14.0386	82.3367	107.59	59.6481
1	spidermites	before	6	9thbottom	55.6189	10.5291	162.686	84.9726	32.5547
1	spidermites	before	7	9thbottom	40.1362	10.4631	110.45	120.603	29.1047
1	spidermites	before	8	9thbottom	29.4756	9.05976	131.461	129.301	33.1318
1	spidermites	before	9	9thbottom	33.3782	11.3054	92.981	118.97	53.9085
1	spidermites	before	10	9thbottom	44.9883	13.274	134.329	301.168	62.6249
1	spidermites	before	11	9thbottom	28.6178	10.421	52.4441	67.9579	36.4888
1	spidermites	before	12	9thbottom	54.4342	13.7354	133.357	104.251	57.4385
1	nospidermites	before	1	9thbottom	63.798	11.2554	82.8696	109.524	53.0252
1	nospidermites	before	2	9thbottom	48.5513	10.641	117.036	104.887	38.0455
1	nospidermites	before	3	9thbottom	49.0666	13.8401	126.872	221.53	64.4834
1	nospidermites	before	4	9thbottom	77.2239	18.8397	143.893	214.834	79.3967
1	nospidermites	before	5	9thbottom	24.5572	11.0876	111.924	83.2637	42.5083
1	nospidermites	before	6	9thbottom	42.7241	12.8411	79.2771	91.9462	46.6489
1	nospidermites	before	7	9thbottom	53.3618	14.3896	86.0687	85.7541	62.9388
1	nospidermites	before	8	9thbottom	44.3068	11.1237	125.603	164.568	52.2258
1	nospidermites	before	9	9thbottom	50.8693	9.7467	81.4389	54.9672	31.3756
1	nospidermites	before	10	9thbottom	39.8896	13.1689	410.763	356.436	43.5309
1	nospidermites	before	11	9thbottom	35.305	12.7432	258.014	225.272	42.2529
1	nospidermites	before	12	9thbottom	15.7583	10.421	116.26	122.859	31.3173
1	spidermites	after	1	9thbottom	66.8323	30.2606	415.501	504.704	247.126
1	spidermites	after	2	9thbottom	40.9643	17.8076	99.3828	93.3681	158.037
1	spidermites	after	3	9thbottom	60.1228	29.9143	79.8475	127.201	224.207
1	spidermites	after	4	9thbottom	53.4576	18.2312	157.347	98.8783	164.554
1	spidermites	after	5	9thbottom	72.392	25.6162	104.185	89.2962	239.455
1	spidermites	after	6	9thbottom	35.304	24.5588	220.263	108.005	176.23
1	spidermites	after	7	9thbottom	66.093	32.5584	101.861	146.264	209.311
1	spidermites	after	8	9thbottom	40.142	19.8479	75.7851	79.7457	153.486
1	spidermites	after	9	9thbottom	58.6473	26.5364	159.674	240.823	248.058
1	spidermites	after	10	9thbottom	40.0747	15.6605	73.5006	129.505	159.959
1	spidermites	after	11	9thbottom	33.1521	13.7061	106.337	198.098	151.033
1	spidermites	after	12	9thbottom	35.8624	18.872	141.875	114.561	196.132
1	nospidermites	after	1	9thbottom	40.2947	10.1788	87.5973	46.3533	76.0202
1	nospidermites	after	2	9thbottom	35.2297	9.86923	129.326	89.0411	73.9844
1	nospidermites	after	3	9thbottom	43.3285	11.5321	259.286	162.549	90.0461
1	nospidermites	after	4	9thbottom	40.8656	14.8666	128.533	98.2707	130.308
1	nospidermites	after	5	9thbottom	34.9763	16.207	203.839	90.0168	108.767
1	nospidermites	after	6	9thbottom	34.1402	17.6757	121.9	92.2394	133.405
1	nospidermites	after	7	9thbottom	48.6923	19.0627	128.254	139.07	148.79
1	nospidermites	after	8	9thbottom	29.5496	18.3311	177.642	103.025	136.964
1	nospidermites	after	9	9thbottom	36.8307	10.7121	117.85	44.472	73.5682
1	nospidermites	after	10	9thbottom	37.0629	12.1191	256.895	102.937	87.6385
1	nospidermites	after	11	9thbottom	29.9491	9.07509	293.385	100.261	71.2984
1	nospidermites	after	12	9thbottom	27.1355	9.07363	150.771	52.1057	56.2492
1	spidermites	after	1	3rdtop	37.5921	11.4462	88.7213	203.2	75.107
1	spidermites	after	2	3rdtop	32.6521	9.61469	68.239	147.066	69.3441
1	spidermites	after	3	3rdtop	22.8697	8.68022	95.5443	227.313	79.6204
1	spidermites	after	4	3rdtop	33.1871	9.18503	40.7443	68.8601	47.2579
1	spidermites	after	5	3rdtop	27.05	8.15742	63.6611	130.554	68.3813
1	spidermites	after	6	3rdtop	40.5173	9.74086	100.64	113.762	48.3468
1	spidermites	after	7	3rdtop	32.6643	8.22186	135.542	159.557	60.0557
1	spidermites	after	8	3rdtop	66.1628	11.1874	214.105	296.361	57.012
1	spidermites	after	9	3rdtop	16.3917	6.8289	142.726	140.266	45.6821
1	spidermites	after	10	3rdtop	18.0031	7.44077	94.7067	188.723	57.7868
1	spidermites	after	11	3rdtop	22.7335	7.82802	56.6506	138.25	51.2494
1	spidermites	after	12	3rdtop	30.3024	9.70431	157.966	187.042	63.161
1	nospidermites	after	1	3rdtop	20.2175	7.25972	71.0486	52.1412	39.3984
1	nospidermites	after	2	3rdtop	26.9532	7.55897	113.569	115.808	44.8144
1	nospidermites	after	3	3rdtop	34.5637	9.62891	84.5765	91.0217	50.0081
1	nospidermites	after	4	3rdtop	32.4302	8.80243	95.6898	97.6379	47.2834
1	nospidermites	after	5	3rdtop	36.377	9.37712	157.995	120.701	52.4805
1	nospidermites	after	6	3rdtop	23.2983	8.70255	80.3366	89.4221	49.8143
1	nospidermites	after	7	3rdtop	25.4822	7.40875	80.3639	178.945	49.0981
1	nospidermites	after	8	3rdtop	27.3107	7.40771	75.274	79.4248	40.9896
1	nospidermites	after	9	3rdtop	29.232	8.03284	74.6996	76.5376	35.0148
1	nospidermites	after	10	3rdtop	36.8089	9.34187	93.4605	115.523	45.251
1	nospidermites	after	11	3rdtop	39.0396	8.23743	132.876	133.577	43.4922
1	nospidermites	after	12	3rdtop	22.297	6.07906	106.412	114.2	33.3944
2	spidermites	before	1	9thbottom	50.3112	20.2607	88.6968	156.822	82.1495
2	spidermites	before	2	9thbottom	60.0316	20.1983	43.4107	162.517	109.123
2	spidermites	before	3	9thbottom	61.7472	21.9379	53.3557	178.262	88.6105
2	spidermites	before	4	9thbottom	69.2135	22.2868	51.8189	185.23	110.118
2	spidermites	before	5	9thbottom	50.158	20.943	87.7946	155.207	63.5084
2	spidermites	before	6	9thbottom	64.3671	21.2841	46.461	182.474	84.7374
2	spidermites	before	7	9thbottom	45.5015	14.6603	55.759	92.707	41.8358
2	spidermites	before	8	9thbottom	61.135	15.1769	71.0462	113.975	61.8537
2	spidermites	before	9	9thbottom	53.1284	18.8171	89.9182	134.151	53.3968
2	spidermites	before	10	9thbottom	54.8824	17.9084	60.4066	123.935	60.9244
2	spidermites	before	11	9thbottom	44.7188	17.0033	84.1371	125.769	53.4059
2	spidermites	before	12	9thbottom	62.6368	22.8767	63.1944	134.271	94.7407
2	spidermites	before	13	9thbottom	59.2346	20.4618	62.3804	140.862	83.76
2	nospidermites	before	1	9thbottom	56.025	15.4992	74.0289	103.866	41.1905
2	nospidermites	before	2	9thbottom	43.3867	16.2489	68.6864	101.173	41.9333
2	nospidermites	before	3	9thbottom	59.1887	22.6883	72.8426	122.547	93.9356
2	nospidermites	before	4	9thbottom	64.3824	25.2316	49.191	152.579	100.305
2	nospidermites	before	5	9thbottom	49.9959	16.8261	43.6439	108.483	54.031
2	nospidermites	before	6	9thbottom	69.7921	28.4824	65.1223	163.964	97.9035
2	nospidermites	before	7	9thbottom	49.0928	20.6125	79.188	132.817	72.8234
2	nospidermites	before	8	9thbottom	71.4606	27.6234	66.0386	185.416	82.0817
2	nospidermites	before	9	9thbottom	74.0856	25.6935	74.6984	181.466	108.259
2	nospidermites	before	10	9thbottom	40.9678	14.0504	64.7859	106.241	39.2363
2	nospidermites	before	11	9thbottom	52.3816	20.0098	58.4231	122.05	71.738
2	nospidermites	before	12	9thbottom	66.3462	23.2672	53.1406	158.535	91.9763
2	nospidermites	before	13	9thbottom	49.8072	15.6374	49.8477	128.483	61.3152
2	spidermites	after	1	9thbottom	95.8192	32.2871	109.235	162.426	316.941
2	spidermites	after	2	9thbottom	76.8954	27.4805	113.132	154.374	251.685
2	spidermites	after	3	9thbottom	93.1412	39.8861	89.5195	177.708	279.776
2	spidermites	after	4	9thbottom	92.1042	35.266	99.7476	169.226	270.67
2	spidermites	after	5	9thbottom	91.48	36.7112	109.604	153.875	270.527
2	spidermites	after	6	9thbottom	94.9511	34.0644	85.9301	142.536	251.911
2	spidermites	after	7	9thbottom	62.721	23.3348	74.6186	124.375	205.764
2	spidermites	after	8	9thbottom	79.4295	26.6154	121.996	121.23	227.304
2	spidermites	after	9	9thbottom	54.1573	25.4279	143.167	110.882	211.33
2	spidermites	after	10	9thbottom	45.9281	21.6025	138.661	126.738	210.144
2	spidermites	after	11	9thbottom	67.1346	32.9556	127.665	131.127	251.872
2	spidermites	after	12	9thbottom	87.4881	57.5283	151.51	154.782	280.203
2	spidermites	after	13	9thbottom	66.9783	25.2258	130.126	155.037	252.288
2	nospidermites	after	1	9thbottom	67.0095	26.0712	138.679	124.929	131.212
2	nospidermites	after	2	9thbottom	93.4879	31.0129	84.1751	126.153	176.059
2	nospidermites	after	3	9thbottom	94.7426	32.2155	107.655	154.655	218.262
2	nospidermites	after	4	9thbottom	115.409	30.6768	97.3608	184.011	232.946
2	nospidermites	after	5	9thbottom	146.343	43.7649	68.0269	198.257	200.56
2	nospidermites	after	6	9thbottom	80.5786	28.2099	142.672	128.016	182.807
2	nospidermites	after	7	9thbottom	107.34	33.4119	150.4	164.079	194.743
2	nospidermites	after	8	9thbottom	95.0543	32.0395	103.264	163.203	219.676
2	nospidermites	after	9	9thbottom	78.7777	28.7127	190.011	161.699	184.903
2	nospidermites	after	10	9thbottom	90.3681	28.8161	102.681	139.643	165.663
2	nospidermites	after	11	9thbottom	76.5906	27.0376	111.089	131.89	170.354
2	nospidermites	after	12	9thbottom	82.9005	38.7503	91.0732	164.475	192.429
2	nospidermites	after	13	9thbottom	99.4772	31.1109	90.6239	177.541	192.312
2	spidermites	after	1	3rdtop	34.0218	16.4434	266.221	116.677	102.371
2	spidermites	after	2	3rdtop	37.0326	15.3288	189.859	136.866	146.089
2	spidermites	after	3	3rdtop	33.9889	16.8398	200.701	112.073	123.426
2	spidermites	after	4	3rdtop	39.2675	21.6894	251.453	171.093	172.102
2	spidermites	after	5	3rdtop	45.4186	15.6949	180.544	160.003	126.554
2	spidermites	after	6	3rdtop	45.8706	17.158	184.582	157.096	189.881
2	spidermites	after	7	3rdtop	32.7676	14.5896	359.163	132.935	113.115
2	spidermites	after	8	3rdtop	37.2178	15.5366	268.364	148.728	137.944
2	spidermites	after	9	3rdtop	33.1194	14.7005	275.119	109.011	99.6997
2	spidermites	after	10	3rdtop	30.3166	13.602	276.661	107.593	96.1553
2	spidermites	after	11	3rdtop	60.8576	22.4186	185.402	144.747	180.4
2	spidermites	after	12	3rdtop	52.3149	21.6932	173.89	161.204	161.973
2	spidermites	after	13	3rdtop	78.3788	30.1199	166.37	194.454	195.119
2	nospidermites	after	1	3rdtop	36.7995	16.8614	300.555	136.616	94.0613
2	nospidermites	after	2	3rdtop	43.833	22.7057	179.407	129.59	124.302
2	nospidermites	after	3	3rdtop	63.015	21.1403	194.545	187.913	138.248
2	nospidermites	after	4	3rdtop	52.4371	19.81	195.225	152.5	154.292
2	nospidermites	after	5	3rdtop	45.6044	19.592	224.992	164.268	115.927
2	nospidermites	after	6	3rdtop	105.834	29.2086	187.701	236.405	170.301
2	nospidermites	after	7	3rdtop	37.0068	14.766	183.798	137.82	103.037
2	nospidermites	after	8	3rdtop	34.0853	14.29	249.002	133.34	112.665
2	nospidermites	after	9	3rdtop	48.6964	17.1378	208.634	150.721	131.83
2	nospidermites	after	10	3rdtop	58.8628	20.4911	260.625	180.144	146.994
2	nospidermites	after	11	3rdtop	44.4862	20.347	154.261	120.113	151.331
2	nospidermites	after	12	3rdtop	47.7976	19.2355	180.541	147.494	144.741
2	nospidermites	after	13	3rdtop	60.8122	19.802	177.026	156.468	156.593
